# Supplementary material for: Humoral and Cellular Responses to COVID-19 Vaccination Indicate the Need for Post-Vaccination Testing in Frail Population
Source: Vaccines (Basel). 2022 Feb 8;10(2):260. doi: 10.3390/vaccines10020260 (PMC8875521; doi:10.3390/vaccines10020260)
Supplement: Supplementary file 1 [file vaccines-10-00260-s001.zip]

Archive with 1 entries (1 files):
- vaccines-1540643-supplementary.pdf
